# Supplementary material for: On the Lathrobium fauna of the Emei Shan, Sichuan, China (Coleoptera, Staphylinidae, Paederinae)
Source: Zookeys. 2013 Mar 15;(277):47–67. doi: 10.3897/zookeys.277.4671 (PMC3677372; doi:10.3897/zookeys.277.4671)
Supplement: XML Treatment for Lathrobium iunctum [file zookeys.277.4671-treatment1.xml]

<!DOCTYPE tp:taxon-treatment
  PUBLIC "-//TaxonX//DTD Taxonomic Treatment Publishing DTD v0 20100105//EN" "tax-treatment-NSO.dtd">
<tp:taxon-treatment xmlns:tp="http://www.plazi.org/taxpub"><tp:treatment-meta><mixed-citation publication-type="journal"><person-group><name><surname>Assing</surname><given-names>Volker</given-names></name><name><surname>Peng</surname><given-names>Zhong</given-names></name><name><surname>Zhao</surname><given-names>Mei-Jun</given-names></name></person-group><article-title>On the 
                    <bold><italic>Lathrobium</italic></bold> fauna of the Emei Shan, Sichuan, China (Coleoptera, Staphylinidae, Paederinae)
                </article-title><source>Zookeys</source><day>15</day><month>3</month><year>2013</year><volume>2013</volume><issue>277</issue><fpage>47</fpage><lpage>67</lpage><pub-id pub-id-type="doi">10.3897/zookeys.277.4671</pub-id></mixed-citation></tp:treatment-meta><tp:nomenclature><tp:taxon-name>
                        <tp:taxon-name-part taxon-name-part-type="genus">Lathrobium</tp:taxon-name-part>
                        <tp:taxon-name-part taxon-name-part-type="species">iunctum</tp:taxon-name-part>
                    <object-id xmlns:xlink="http://www.w3.org/1999/xlink" xlink:type="simple">urn:lsid:zoobank.org:act:3DCFC4CA-D35F-4B46-8B24-C456BE93C95B</object-id>
								<object-id xmlns:xlink="http://www.w3.org/1999/xlink" xlink:type="simple">http://species-id.net/wiki/Lathrobium_iunctum</object-id>
								</tp:taxon-name><tp:taxon-authority>Assing &amp; Peng</tp:taxon-authority><tp:taxon-status xmlns:xlink="http://www.w3.org/1999/xlink" xlink:type="simple">sp. n.</tp:taxon-status><xref ref-type="fig" rid="F2">Figs 2A</xref><xref ref-type="fig" rid="F3">3</xref><xref ref-type="fig" rid="F9">9</xref></tp:nomenclature><tp:treatment-sec sec-type="Type material"><title>Type material.</title><p>Holotype ♂: ‘CHINA: Sichuan, Prov. Emeishan City, Mt. Emeishan, <named-content xmlns:xlink="http://www.w3.org/1999/xlink" content-type="dwc:verbatimCoordinates" xlink:type="simple">29°33'N, 103°20'E</named-content>, 23.vii.2012, alt. 2,000–2,300 m, Dai, Peng &amp; Yin leg. / Holotypus ♂ <italic><tp:taxon-name>Lathrobium iunctum</tp:taxon-name></italic> sp. n., det. Assing &amp; Peng 2012' (SNUC). Paratypes: 10♂♂, 13♀♀: ‘P. R. CHINA, Sichuan, Emei Shan, <named-content xmlns:xlink="http://www.w3.org/1999/xlink" content-type="dwc:verbatimCoordinates" xlink:type="simple">29°33.6'N, 103°20.6'E</named-content>, 27.vi.–5.vii.2009, 1800-2400 m, siftings 11-17, V. Grebennikov'; 1♂: ‘P. R. CHINA, Sichuan, Emei Shan, 29°32.932'N, 103°20.466'E, 2310 m, 01.vii.2009, sifting 14, V. Grebennikov'; 1♂, 3♀♀: ‘P. R. CHINA, Sichuan, EmeiShan, 29°32'56.0"N, 103°20'28.0"E, 2310 m, 20.vi.2010, sifting 38, V. Grebennikov'; 1♀: ‘P. R. CHINA, Sichuan, EmeiShan, <named-content xmlns:xlink="http://www.w3.org/1999/xlink" content-type="dwc:verbatimCoordinates" xlink:type="simple">29°33'36.3"N, 103°20'38.0"E</named-content>, 1947 m, 15.vi.2010, sifting 33, V. Grebennikov'; 10♂♂, 9♀♀: ‘CHINA Sichuan, Emei Shan, Leidongping, 2500 m, 18.VII.1996, <named-content xmlns:xlink="http://www.w3.org/1999/xlink" content-type="dwc:verbatimCoordinates" xlink:type="simple">29°32N, 103°21E</named-content> C65 / collected by A. Smetana, J. Farkač and P. Kabátek' (Paratypes in CAS, cSme, and cAss).
                    </p></tp:treatment-sec><tp:treatment-sec sec-type="Etymology"><title>Etymology.</title><p>The specific epithet (Latin, adjective: connected, fused) alludes to the merged ventral process and dorsal plate of the aedeagus.</p></tp:treatment-sec><tp:treatment-sec sec-type="Description"><title>Description.</title><p>Species of moderately large and somewhat variable size, without sexual size dimorphism. Body length 8.0–9.5 mm; length of forebody 3.4–4.2 mm. Habitus as in <xref ref-type="fig" rid="F2">Fig. 2A</xref>. Coloration: body blackish-brown to black, abdominal apex indistinctly paler; legs reddish-brown to dark-brown with pale-reddish tarsi; antennae reddish.
                    </p><p>Head usually weakly transverse, 1.00–1.05 times as broad as long; punctation variable, moderately coarse to coarse and moderately dense to dense, sparser in median dorsal portion; interstices with fine but distinct microreticulation. Eyes weakly convex and rather large, approximately half the length of postocular region in dorsal view, or nearly so, and composed of numerous (&gt; 50) ommatidia. Antenna 2.0–2.3 mm long.</p><p>Pronotum relatively broad, approximately 1.2 times as long as broad and 1.05–1.10 times as broad as head; punctation similar to that of head or somewhat finer; impunctate midline moderately broad; interstices without microsculpture.</p><p>Elytra short and broad, distinctly dilated posteriorly, approximately 0.55 times as long as pronotum, and at posterior margin approximately 1.6–1.7 times as broad (combined width) as long; punctation somewhat variable, usually shallow and moderately defined. Hind wings completely reduced. Protarsi without evident sexual dimorphism, moderately dilated in both sexes.</p><p>Abdomen with fine and rather dense punctation, that of tergite VII only slightly sparser than that of anterior tergites; interstices with fine microsculpture; posterior margin of tergite VII without palisade fringe; tergite VIII without sexual dimorphism, with truncate to weakly convex posterior margin.</p><p>Male. Sternites III-VI unmodified. Sternite VII strongly transverse, with asymmetric, somewhat oblique median impression posteriorly, this impression with pronounced <!--PageBreak--><!--PageBreak-->and extensive cluster of numerous distinctly modified, short and stout black setae; posterior margin bisinuate or with shallow excision in asymmetric position (<xref ref-type="fig" rid="F3">Fig. 3A</xref>). Sternite VIII transverse, pubescence unmodified; posterior excision almost symmetric, narrowly V-shaped and rather deep, its depth approximately 1/4–2/5 the length of sternite (<xref ref-type="fig" rid="F3">Fig. 3B</xref>). Sternite IX as in <xref ref-type="fig" rid="F3">Fig. 3D</xref>. Aedeagus (<xref ref-type="fig" rid="F3">Figs 3C, E</xref>) approximately 1.5 mm long, slender, distinctly asymmetric, and with rather small basal portion; ventral process and dorsal plate fused; internal sac with small and weakly sclerotized basal sclerite.
                    </p><p>Female. Sternite VIII approximately as long as broad and with distinctly convex posterior margin, its shape similar to that of <italic><tp:taxon-name>Lathrobium coniunctum</tp:taxon-name></italic> (cf. <xref ref-type="fig" rid="F4">Fig. 4B</xref>). Tergite IX undivided in the middle, with short median portion, and with long posterior processes; tergite X more than twice as long as tergite IX in the middle.
                    </p></tp:treatment-sec><tp:treatment-sec sec-type="Comparative notes"><title>Comparative notes.</title><p>In external characters, <italic><tp:taxon-name>Lathrobium iunctum</tp:taxon-name></italic> is highly similar to the closely related <italic><tp:taxon-name>Lathrobium coniunctum</tp:taxon-name></italic> and <italic><tp:taxon-name>Lathrobium conexum</tp:taxon-name></italic> (see comparative notes in the following section), from which it is reliably distinguished only by the male sexual characters (shape and chaetotaxy of the male sternite VII; deep and narrow posterior excision of the male sternite VIII; shape of the aedeagus).
                    </p></tp:treatment-sec><tp:treatment-sec sec-type="Distribution"><title>Distribution and natural history</title><p><bold>.</bold> This species is most likely endemic to the Emei Shan, where the type specimens were sifted from leaf litter at elevations from approximately 1,800 to 2,500 m, together with <italic><tp:taxon-name>Lathrobium coniunctum</tp:taxon-name></italic>, <italic><tp:taxon-name>Lathrobium hastatum</tp:taxon-name></italic>, and <italic><tp:taxon-name>Lathrobium bisinuatum</tp:taxon-name></italic>. The locality where the holotype was collected is illustrated in <xref ref-type="fig" rid="F9">Fig. 9</xref>.
                    </p><fig id="F1" position="float" orientation="portrait"><label>Figure 1.</label><caption><p>Geographic position of the Emei Shan in China.</p></caption><graphic xmlns:xlink="http://www.w3.org/1999/xlink" xlink:href="ZooKeys-277-047-g001.jpg" position="float" orientation="portrait" xlink:type="simple"/></fig><fig id="F2" position="float" orientation="portrait"><label>Figure 2.</label><caption><p>Habitus of <italic><tp:taxon-name>Lathrobium</tp:taxon-name></italic> spp., <bold>A</bold> <italic><tp:taxon-name>Lathrobium iunctum</tp:taxon-name></italic> <bold>B</bold> <italic><tp:taxon-name>Lathrobium coniunctum</tp:taxon-name></italic> <bold>C</bold> <italic><tp:taxon-name>Lathrobium conexum</tp:taxon-name></italic> <bold>D</bold> <italic><tp:taxon-name>Lathrobium ensigerum</tp:taxon-name></italic> <bold>E</bold> <italic><tp:taxon-name>Lathrobium hastatum</tp:taxon-name></italic> <bold>F</bold> <italic><tp:taxon-name>Lathrobium bisinuatum</tp:taxon-name></italic>. Scale bars: <bold>A–C</bold> 1.5 mm; <bold>D</bold> 2.0 mm; <bold>E–F</bold> 1.0 mm.</p></caption><graphic xmlns:xlink="http://www.w3.org/1999/xlink" xlink:href="ZooKeys-277-047-g002.jpg" position="float" orientation="portrait" xlink:type="simple"/></fig><fig id="F3" position="float" orientation="portrait"><label>Figure 3.</label><caption><p><italic><tp:taxon-name>Lathrobium iun</tp:taxon-name></italic><italic>ctum</italic>. <bold>A</bold> male sternite VII <bold>B</bold>﻿ male sternite VIII <bold>C</bold> aedeagus in lateral view <bold>D</bold> male sternite IX <bold>E</bold> aedeagus in ventral view. Scale bars: 0.5 mm.</p></caption><graphic xmlns:xlink="http://www.w3.org/1999/xlink" xlink:href="ZooKeys-277-047-g003.jpg" position="float" orientation="portrait" xlink:type="simple"/></fig><!--PageBreak--></tp:treatment-sec><tp:treatment-sec><!--Section generated to contain objects referenced in tp:taxon-treatment.--><fig id="F9" position="float" orientation="portrait"><label>Figures 9–12.</label><caption><p>Collecting sites on the Emei Shan. <bold>9</bold> type localities of <italic><tp:taxon-name>Lathrobium iunctum</tp:taxon-name></italic> and <italic><tp:taxon-name>Lathrobium hastatum</tp:taxon-name></italic> (2,000–2,300 m) <bold>10</bold> site where <italic><tp:taxon-name>Lathrobium coniunctum</tp:taxon-name></italic> was collected (1,700–1,900 m) <bold>11</bold> type locality of <italic><tp:taxon-name>Lathrobium conexum</tp:taxon-name></italic> (1,100 m) <bold>12</bold> site where <italic><tp:taxon-name>Lathrobium bisinuatum</tp:taxon-name></italic> was collected (2,800–3,000 m).</p></caption><graphic xmlns:xlink="http://www.w3.org/1999/xlink" xlink:href="ZooKeys-277-047-g009.jpg" position="float" orientation="portrait" xlink:type="simple"/></fig><fig id="F4" position="float" orientation="portrait"><label>Figure 4.</label><caption><p><italic><tp:taxon-name>Lathrobium coniunctum</tp:taxon-name></italic>. <bold>A</bold> female tergite VIII <bold>B</bold> female sternite VIII <bold>C</bold> female tergites IX–X. <bold>D</bold> male sternite VII <bold>E</bold> male sternite VIII <bold>F</bold> aedeagus in lateral view <bold>G</bold> male sternite IX <bold>H</bold> aedeagus in ventral view. Scale bars: 0.5 mm.</p></caption><graphic xmlns:xlink="http://www.w3.org/1999/xlink" xlink:href="ZooKeys-277-047-g004.jpg" position="float" orientation="portrait" xlink:type="simple"/></fig></tp:treatment-sec></tp:taxon-treatment>
