# Supplementary material for: On the Lathrobium fauna of the Emei Shan, Sichuan, China (Coleoptera, Staphylinidae, Paederinae)
Source: Zookeys. 2013 Mar 15;(277):47–67. doi: 10.3897/zookeys.277.4671 (PMC3677372; doi:10.3897/zookeys.277.4671)
Supplement: XML Treatment for Lathrobium coniunctum [file zookeys.277.4671-treatment2.xml]

<!DOCTYPE tp:taxon-treatment
  PUBLIC "-//TaxonX//DTD Taxonomic Treatment Publishing DTD v0 20100105//EN" "tax-treatment-NSO.dtd">
<tp:taxon-treatment xmlns:tp="http://www.plazi.org/taxpub"><tp:treatment-meta><mixed-citation publication-type="journal"><person-group><name><surname>Assing</surname><given-names>Volker</given-names></name><name><surname>Peng</surname><given-names>Zhong</given-names></name><name><surname>Zhao</surname><given-names>Mei-Jun</given-names></name></person-group><article-title>On the 
                    <bold><italic>Lathrobium</italic></bold> fauna of the Emei Shan, Sichuan, China (Coleoptera, Staphylinidae, Paederinae)
                </article-title><source>Zookeys</source><day>15</day><month>3</month><year>2013</year><volume>2013</volume><issue>277</issue><fpage>47</fpage><lpage>67</lpage><pub-id pub-id-type="doi">10.3897/zookeys.277.4671</pub-id></mixed-citation></tp:treatment-meta><tp:nomenclature><tp:taxon-name>
                        <tp:taxon-name-part taxon-name-part-type="genus">Lathrobium</tp:taxon-name-part>
                        <tp:taxon-name-part taxon-name-part-type="species">coniunctum</tp:taxon-name-part>
                    <object-id xmlns:xlink="http://www.w3.org/1999/xlink" xlink:type="simple">urn:lsid:zoobank.org:act:15495984-54B5-4B11-9EF0-384631577BA6</object-id>
								<object-id xmlns:xlink="http://www.w3.org/1999/xlink" xlink:type="simple">http://species-id.net/wiki/Lathrobium_coniunctum</object-id>
								</tp:taxon-name><tp:taxon-authority>Assing &amp; Peng</tp:taxon-authority><tp:taxon-status xmlns:xlink="http://www.w3.org/1999/xlink" xlink:type="simple">sp. n.</tp:taxon-status><xref ref-type="fig" rid="F2">Figs 2B</xref><xref ref-type="fig" rid="F4">4</xref><xref ref-type="fig" rid="F9">10</xref></tp:nomenclature><tp:treatment-sec sec-type="Type material"><title>Type material.</title><p>Holotype ♂: ‘CHINA: Sichuan Prov., Emeishan City, Mt. Emeishan, <named-content xmlns:xlink="http://www.w3.org/1999/xlink" content-type="dwc:verbatimCoordinates" xlink:type="simple">29°33'N, 103°21'E</named-content>, 21.vii.2012, alt. 1,700–1,900 m, Dai, Peng &amp; Yin leg. / Holotypus ♂ <italic><tp:taxon-name>Lathrobium coni</tp:taxon-name></italic><italic>unctum</italic> sp. n., det. Assing &amp; Peng 2012'. Paratypes: 2♂♂: same label data as holotype; 2♀♀: same data, but ‘<named-content xmlns:xlink="http://www.w3.org/1999/xlink" content-type="dwc:verbatimCoordinates" xlink:type="simple">29°33'N, 103°20'E</named-content>, 23.vii.2012, alt. 2,000–2,300 m' (SNUC); 1♂, 2♀♀: ‘P. R. CHINA, Sichuan, Emei Shan, <named-content xmlns:xlink="http://www.w3.org/1999/xlink" content-type="dwc:verbatimCoordinates" xlink:type="simple">29°33.6'N, 103°20.6'E</named-content>, 27.vi.–5.vii.2009, 1800–2400 m, siftings 11–17, V. Grebennikov'; 1♀: ‘P. R. CHINA, Sichuan, Emei Shan, <named-content xmlns:xlink="http://www.w3.org/1999/xlink" content-type="dwc:verbatimCoordinates" xlink:type="simple">29°32.932'N, 103°20.466'E</named-content>, 2310 m, 01.vii.2009, sifting 14, V. Grebennikov' (paratypes in SNUC, CAS, cSme, cAss).
                    </p></tp:treatment-sec><tp:treatment-sec sec-type="Etymology"><title>Etymology.</title><p>The specific epithet (Latin, adjective: connected, fused) alludes to the merged ventral process and dorsal plate of the aedeagus and emphasizes the hypothesized close relationship of <italic><tp:taxon-name>Lathrobium coniunctum</tp:taxon-name></italic> to <italic><tp:taxon-name>Lathrobium iunctum</tp:taxon-name></italic> and the following species.
                    </p></tp:treatment-sec><tp:treatment-sec sec-type="Description"><title>Description.</title><p>Body length 7.1–9.0 mm; length of forebody 3.4–3.8 mm. Habitus as in <xref ref-type="fig" rid="F2">Fig. 2B</xref>. Legs reddish to reddish-brown. Other external characters as in <italic><tp:taxon-name>Lathrobium iunctum</tp:taxon-name></italic>.
                    </p><p>Male. Sternites III-VI unmodified. Sternite VII distinctly transverse, with slightly asymmetric, somewhat oblique, and relatively extensive median impression, this impression with defined and extensive cluster of numerous distinctly modified, short and stout black setae; posterior margin bisinuate, with shallow excision in asymmetric position (<xref ref-type="fig" rid="F4">Fig. 4D</xref>). Sternite VIII weakly transverse, with small and shallow, somewhat asymmetrically oblique median impression posteriorly, this impression with a cluster of distinctly modified, short and stout black setae on either side of middle; posterior excision shallow and in asymmetric position (<xref ref-type="fig" rid="F4">Fig. 4E</xref>). Sternite IX as in <xref ref-type="fig" rid="F4">Fig. 4G</xref>. Aedeagus (<xref ref-type="fig" rid="F4">Figs 4F, H</xref>) approximately 1.4 mm long (from base of capsule to apex of dorsal plate), slender, distinctly asymmetric, and with small basal portion; ventral process and dorsal plate fused; dorsal plate apically obliquely bifid in ventral view; internal sac with small and weakly sclerotized basal sclerite.
                    </p><p>Female. Sternite VIII approximately as long as broad and with distinctly convex posterior margin (<xref ref-type="fig" rid="F4">Fig. 4B</xref>). Tergite IX undivided in the middle, with short median portion, and with long posterior processes; tergite X more than twice as long as tergite IX in the middle (<xref ref-type="fig" rid="F4">Fig. 4C</xref>).
                    </p></tp:treatment-sec><tp:treatment-sec sec-type="Comparative notes"><title>Comparative notes.</title><p><italic><tp:taxon-name>Lathrobium coniunctum</tp:taxon-name></italic> is undoubtedly closely related to <italic><tp:taxon-name>Lathrobium iunctum</tp:taxon-name></italic>. This conclusion is supported by the similarly derived structure of the aedeagus (ventral process and dorsal plate fused, asymmetric, and slender; basal portion small; internal sac with small and weakly sclerotized basal sclerite); the similarly derived shape and chaetotaxy of the male sternite VII (median impression obliquely asymmetric and with defined, extensive cluster of distinctly modified setae), by the <!--PageBreak-->similar female secondary sexual characters (sternite VIII relatively short; tergite IX with short median portion and with long postero-lateral processes), as well as by the extremely similar external characters. Both species are best distinguished by the completely different shape and chaetotaxy of the male sternite VIII and by the differently shaped apex of the aedeagus.
                    </p></tp:treatment-sec><tp:treatment-sec sec-type="Distribution"><title>Distribution and natural history.</title><p>Like <italic><tp:taxon-name>Lathrobium iunctum</tp:taxon-name></italic>, <italic><tp:taxon-name>Lathrobium coniunctum</tp:taxon-name></italic> is probably endemic to the Emei Shan, where the type specimens were sifted from leaf litter at elevations from approximately 1,700 to 2,310 m, partly together with <italic><tp:taxon-name>Lathrobium iunctum</tp:taxon-name></italic>. One of the collecting sites is illustrated in <xref ref-type="fig" rid="F9">Fig. 10</xref>.
                    </p><fig id="F4" position="float" orientation="portrait"><label>Figure 4.</label><caption><p><italic><tp:taxon-name>Lathrobium coniunctum</tp:taxon-name></italic>. <bold>A</bold> female tergite VIII <bold>B</bold> female sternite VIII <bold>C</bold> female tergites IX–X. <bold>D</bold> male sternite VII <bold>E</bold> male sternite VIII <bold>F</bold> aedeagus in lateral view <bold>G</bold> male sternite IX <bold>H</bold> aedeagus in ventral view. Scale bars: 0.5 mm.</p></caption><graphic xmlns:xlink="http://www.w3.org/1999/xlink" xlink:href="ZooKeys-277-047-g004.jpg" position="float" orientation="portrait" xlink:type="simple"/></fig></tp:treatment-sec><tp:treatment-sec><!--Section generated to contain objects referenced in tp:taxon-treatment.--><fig id="F2" position="float" orientation="portrait"><label>Figure 2.</label><caption><p>Habitus of <italic><tp:taxon-name>Lathrobium</tp:taxon-name></italic> spp., <bold>A</bold> <italic><tp:taxon-name>Lathrobium iunctum</tp:taxon-name></italic> <bold>B</bold> <italic><tp:taxon-name>Lathrobium coniunctum</tp:taxon-name></italic> <bold>C</bold> <italic><tp:taxon-name>Lathrobium conexum</tp:taxon-name></italic> <bold>D</bold> <italic><tp:taxon-name>Lathrobium ensigerum</tp:taxon-name></italic> <bold>E</bold> <italic><tp:taxon-name>Lathrobium hastatum</tp:taxon-name></italic> <bold>F</bold> <italic><tp:taxon-name>Lathrobium bisinuatum</tp:taxon-name></italic>. Scale bars: <bold>A–C</bold> 1.5 mm; <bold>D</bold> 2.0 mm; <bold>E–F</bold> 1.0 mm.</p></caption><graphic xmlns:xlink="http://www.w3.org/1999/xlink" xlink:href="ZooKeys-277-047-g002.jpg" position="float" orientation="portrait" xlink:type="simple"/></fig><fig id="F9" position="float" orientation="portrait"><label>Figures 9–12.</label><caption><p>Collecting sites on the Emei Shan. <bold>9</bold> type localities of <italic><tp:taxon-name>Lathrobium iunctum</tp:taxon-name></italic> and <italic><tp:taxon-name>Lathrobium hastatum</tp:taxon-name></italic> (2,000–2,300 m) <bold>10</bold> site where <italic><tp:taxon-name>Lathrobium coniunctum</tp:taxon-name></italic> was collected (1,700–1,900 m) <bold>11</bold> type locality of <italic><tp:taxon-name>Lathrobium conexum</tp:taxon-name></italic> (1,100 m) <bold>12</bold> site where <italic><tp:taxon-name>Lathrobium bisinuatum</tp:taxon-name></italic> was collected (2,800–3,000 m).</p></caption><graphic xmlns:xlink="http://www.w3.org/1999/xlink" xlink:href="ZooKeys-277-047-g009.jpg" position="float" orientation="portrait" xlink:type="simple"/></fig></tp:treatment-sec></tp:taxon-treatment>
