# Supplementary material for: On the Lathrobium fauna of the Emei Shan, Sichuan, China (Coleoptera, Staphylinidae, Paederinae)
Source: Zookeys. 2013 Mar 15;(277):47–67. doi: 10.3897/zookeys.277.4671 (PMC3677372; doi:10.3897/zookeys.277.4671)
Supplement: XML Treatment for Lathrobium conexum [file zookeys.277.4671-treatment3.xml]

<!DOCTYPE tp:taxon-treatment
  PUBLIC "-//TaxonX//DTD Taxonomic Treatment Publishing DTD v0 20100105//EN" "tax-treatment-NSO.dtd">
<tp:taxon-treatment xmlns:tp="http://www.plazi.org/taxpub"><tp:treatment-meta><mixed-citation publication-type="journal"><person-group><name><surname>Assing</surname><given-names>Volker</given-names></name><name><surname>Peng</surname><given-names>Zhong</given-names></name><name><surname>Zhao</surname><given-names>Mei-Jun</given-names></name></person-group><article-title>On the 
                    <bold><italic>Lathrobium</italic></bold> fauna of the Emei Shan, Sichuan, China (Coleoptera, Staphylinidae, Paederinae)
                </article-title><source>Zookeys</source><day>15</day><month>3</month><year>2013</year><volume>2013</volume><issue>277</issue><fpage>47</fpage><lpage>67</lpage><pub-id pub-id-type="doi">10.3897/zookeys.277.4671</pub-id></mixed-citation></tp:treatment-meta><tp:nomenclature><tp:taxon-name>
                        <tp:taxon-name-part taxon-name-part-type="genus">Lathrobium</tp:taxon-name-part>
                        <tp:taxon-name-part taxon-name-part-type="species">conexum</tp:taxon-name-part>
                    <object-id xmlns:xlink="http://www.w3.org/1999/xlink" xlink:type="simple">urn:lsid:zoobank.org:act:9A08D9F0-C476-4E8D-8872-1E25B3125646</object-id>
								<object-id xmlns:xlink="http://www.w3.org/1999/xlink" xlink:type="simple">http://species-id.net/wiki/Lathrobium_conexum</object-id>
								</tp:taxon-name><tp:taxon-authority>Assing &amp; Peng</tp:taxon-authority><tp:taxon-status xmlns:xlink="http://www.w3.org/1999/xlink" xlink:type="simple">sp. n.</tp:taxon-status><xref ref-type="fig" rid="F2">Figs 2C</xref><xref ref-type="fig" rid="F5">5</xref><xref ref-type="fig" rid="F9">11</xref></tp:nomenclature><tp:treatment-sec sec-type="Type material"><title>Type material.</title><p>Holotype ♂: ‘CHINA: Sichuan Prov., Emeishan City, Mt. Emeishan, <named-content xmlns:xlink="http://www.w3.org/1999/xlink" content-type="dwc:verbatimCoordinates" xlink:type="simple">29°33'N, 103°23'E</named-content>, 27.vii.2012, alt. 1,100 m, Dai, Peng &amp; Yin leg. / Holotypus ♂ <italic><tp:taxon-name>Lathrobium conexum</tp:taxon-name></italic> sp. n., det. Assing &amp; Peng 2012' (SNUC). Paratypes: 2♂♂, 2♀♀: same data as holotype (SNUC).
                    </p></tp:treatment-sec><tp:treatment-sec sec-type="Etymology"><title>Etymology.</title><p>The specific epithet (Latin, adjective: connected) refers to the merged ventral process and dorsal plate of the aedeagus and emphasizes the hypothesized close relationship of <italic><tp:taxon-name>Lathrobium conexum</tp:taxon-name></italic> to <italic><tp:taxon-name>Lathrobium iunctum</tp:taxon-name></italic> and <italic><tp:taxon-name>Lathrobium coniunctum</tp:taxon-name></italic>.
                    </p><!--PageBreak--></tp:treatment-sec><tp:treatment-sec sec-type="Description"><title>Description.</title><p>Body length 8.8–10.0 mm; length of forebody: 4.1–4.5 mm. Habitus as in <xref ref-type="fig" rid="F2">Fig. 2C</xref>. Head noticeably transverse, 1.05–1.10 times as broad as long. Other external characters as in <italic><tp:taxon-name>Lathrobium iunctum</tp:taxon-name></italic>.
                    </p><p>Male. Sternite VII (<xref ref-type="fig" rid="F5">Fig. 5D</xref>) distinctly transverse and with relatively small, subelliptic, and shallow posterior impression in asymmetric position, this impression with defined and extensive cluster of numerous distinctly modified, short and stout black setae; posterior margin weakly convex. Sternite VIII (<xref ref-type="fig" rid="F5">Fig. 5E</xref>) weakly transverse, with small and shallow impression in asymmetric position posteriorly, this impression with few short black setae; posterior excision shallow and in distinctly asymmetric position. Sternite IX as in <xref ref-type="fig" rid="F5">Fig. 5F</xref>. Aedeagus (<xref ref-type="fig" rid="F5">Figs 5G, H</xref>) approximately 1.4 mm long (from base to apex of dorsal plate) and distinctly asymmetric; ventral process and dorsal plate fused; basal portion of aedeagus small; internal sac with weakly sclerotized basal sclerite.
                    </p><p>Female. Sternite VIII (<xref ref-type="fig" rid="F5">Fig. 5B</xref>) oblong, its posterior margin strongly convex. Tergite IX with short and undivided median portion and with moderately long postero-lateral proce sses; tergite X approximately 2.3 times as long as tergite IX in the middle (<xref ref-type="fig" rid="F5">Fig. 5C</xref>).
                    </p></tp:treatment-sec><tp:treatment-sec sec-type="Comparative notes"><title>Comparative notes.</title><p>As can be inferred from the similarly derived morphology of the aedeagus (ventral process and dorsal plate fused and distinctly asymmetric; small basal portion; internal sac with weakly sclerotized basal sclerite), the similar modifications of the male sternite VII (posterior impression in asymmetric position and with cluster of distinctly modified setae), the similar female secondary sexual characters, and the practically identical external characters, <italic><tp:taxon-name>Lathrobium conexum</tp:taxon-name></italic> is closely allied to <italic><tp:taxon-name>Lathrobium iunctum</tp:taxon-name></italic> and <italic><tp:taxon-name>Lathrobium coniunctum</tp:taxon-name></italic>. The similar modifications of the male sternite VIII would suggest that it may be most closely related to the latter.
                    </p></tp:treatment-sec><tp:treatment-sec sec-type="Distribution"><title>Distribution and natural history.</title><p>This species is currently known only from the type locality. The specimens were collected by sifting leaf litter and humus from the floor of hardwood forest with <italic><tp:taxon-name>Kalopanax</tp:taxon-name></italic> at an altitude of 1,100 m (<xref ref-type="fig" rid="F9">Fig. 11</xref>).
                    </p><fig id="F5" position="float" orientation="portrait"><label>Figure 5.</label><caption><p><italic><tp:taxon-name>Lathrobium conexum</tp:taxon-name></italic>. <bold>A</bold> female tergite VIII <bold>B</bold> female sternite VIII <bold>C</bold> female tergites IX–X<bold>D</bold> male sternite VII <bold>E</bold> male sternite VIII <bold>F</bold> male sternite IX <bold>G</bold> aedeagus in lateral view <bold>H</bold> aedeagus in ventral view. Scale bars: 0.5 mm.</p></caption><graphic xmlns:xlink="http://www.w3.org/1999/xlink" xlink:href="ZooKeys-277-047-g005.jpg" position="float" orientation="portrait" xlink:type="simple"/></fig></tp:treatment-sec><tp:treatment-sec><!--Section generated to contain objects referenced in tp:taxon-treatment.--><fig id="F2" position="float" orientation="portrait"><label>Figure 2.</label><caption><p>Habitus of <italic><tp:taxon-name>Lathrobium</tp:taxon-name></italic> spp., <bold>A</bold> <italic><tp:taxon-name>Lathrobium iunctum</tp:taxon-name></italic> <bold>B</bold> <italic><tp:taxon-name>Lathrobium coniunctum</tp:taxon-name></italic> <bold>C</bold> <italic><tp:taxon-name>Lathrobium conexum</tp:taxon-name></italic> <bold>D</bold> <italic><tp:taxon-name>Lathrobium ensigerum</tp:taxon-name></italic> <bold>E</bold> <italic><tp:taxon-name>Lathrobium hastatum</tp:taxon-name></italic> <bold>F</bold> <italic><tp:taxon-name>Lathrobium bisinuatum</tp:taxon-name></italic>. Scale bars: <bold>A–C</bold> 1.5 mm; <bold>D</bold> 2.0 mm; <bold>E–F</bold> 1.0 mm.</p></caption><graphic xmlns:xlink="http://www.w3.org/1999/xlink" xlink:href="ZooKeys-277-047-g002.jpg" position="float" orientation="portrait" xlink:type="simple"/></fig><fig id="F9" position="float" orientation="portrait"><label>Figures 9–12.</label><caption><p>Collecting sites on the Emei Shan. <bold>9</bold> type localities of <italic><tp:taxon-name>Lathrobium iunctum</tp:taxon-name></italic> and <italic><tp:taxon-name>Lathrobium hastatum</tp:taxon-name></italic> (2,000–2,300 m) <bold>10</bold> site where <italic><tp:taxon-name>Lathrobium coniunctum</tp:taxon-name></italic> was collected (1,700–1,900 m) <bold>11</bold> type locality of <italic><tp:taxon-name>Lathrobium conexum</tp:taxon-name></italic> (1,100 m) <bold>12</bold> site where <italic><tp:taxon-name>Lathrobium bisinuatum</tp:taxon-name></italic> was collected (2,800–3,000 m).</p></caption><graphic xmlns:xlink="http://www.w3.org/1999/xlink" xlink:href="ZooKeys-277-047-g009.jpg" position="float" orientation="portrait" xlink:type="simple"/></fig></tp:treatment-sec></tp:taxon-treatment>
