# Supplementary material for: On the Lathrobium fauna of the Emei Shan, Sichuan, China (Coleoptera, Staphylinidae, Paederinae)
Source: Zookeys. 2013 Mar 15;(277):47–67. doi: 10.3897/zookeys.277.4671 (PMC3677372; doi:10.3897/zookeys.277.4671)
Supplement: XML Treatment for Lathrobium hastatum [file zookeys.277.4671-treatment5.xml]

<!DOCTYPE tp:taxon-treatment
  PUBLIC "-//TaxonX//DTD Taxonomic Treatment Publishing DTD v0 20100105//EN" "tax-treatment-NSO.dtd">
<tp:taxon-treatment xmlns:tp="http://www.plazi.org/taxpub"><tp:treatment-meta><mixed-citation publication-type="journal"><person-group><name><surname>Assing</surname><given-names>Volker</given-names></name><name><surname>Peng</surname><given-names>Zhong</given-names></name><name><surname>Zhao</surname><given-names>Mei-Jun</given-names></name></person-group><article-title>On the 
                    <bold><italic>Lathrobium</italic></bold> fauna of the Emei Shan, Sichuan, China (Coleoptera, Staphylinidae, Paederinae)
                </article-title><source>Zookeys</source><day>15</day><month>3</month><year>2013</year><volume>2013</volume><issue>277</issue><fpage>47</fpage><lpage>67</lpage><pub-id pub-id-type="doi">10.3897/zookeys.277.4671</pub-id></mixed-citation></tp:treatment-meta><tp:nomenclature><tp:taxon-name>
                        <tp:taxon-name-part taxon-name-part-type="genus">Lathrobium</tp:taxon-name-part>
                        <tp:taxon-name-part taxon-name-part-type="species">hastatum</tp:taxon-name-part>
                    <object-id xmlns:xlink="http://www.w3.org/1999/xlink" xlink:type="simple">urn:lsid:zoobank.org:act:1AB56ED6-2A42-4768-B208-0B558633890A</object-id>
								<object-id xmlns:xlink="http://www.w3.org/1999/xlink" xlink:type="simple">http://species-id.net/wiki/Lathrobium_hastatum</object-id>
								</tp:taxon-name><tp:taxon-authority>Assing &amp; Peng</tp:taxon-authority><tp:taxon-status xmlns:xlink="http://www.w3.org/1999/xlink" xlink:type="simple">sp. n.</tp:taxon-status><xref ref-type="fig" rid="F2">Figs 2E</xref><xref ref-type="fig" rid="F7">7</xref><xref ref-type="fig" rid="F9">9</xref></tp:nomenclature><tp:treatment-sec sec-type="Type material"><title>Type material.</title><p>Holotype ♂: ‘CHINA: Sichuan Prov., Emeishan City, Mt. Emeishan, <named-content xmlns:xlink="http://www.w3.org/1999/xlink" content-type="dwc:verbatimCoordinates" xlink:type="simple">29°33'N, 103°20'E</named-content>, 21.vii.2012, alt. 2,000–2,300 m, Dai, Peng &amp; Yin leg. / Holotypus ♂ <italic><tp:taxon-name>Lathrobium hastatum</tp:taxon-name></italic> sp. n., det. Assing &amp; Peng 2012' (SNUC). Paratypes: 6♂♂, 11♀♀: ‘P. R. CHINA, Sichuan, Emei Shan, <named-content xmlns:xlink="http://www.w3.org/1999/xlink" content-type="dwc:verbatimCoordinates" xlink:type="simple">29°33.6'N, 103°20.6'E</named-content>, 27.vi.–5.vii.2009, 1800-2400 m, siftings 11-17, V. Grebennikov'; 1♂, 2♀♀: ‘P. R. CHINA, Sichuan, EmeiShan, <named-content xmlns:xlink="http://www.w3.org/1999/xlink" content-type="dwc:verbatimCoordinates" xlink:type="simple">29°32'56.0"N, 103°20'28.0"E</named-content>, 2310 m, 20.vi.2010, sifting 38, V. Gre<!--PageBreak-->bennikov'; 4♀♀: ‘P. R. CHINA, Sichuan, EmeiShan, <named-content xmlns:xlink="http://www.w3.org/1999/xlink" content-type="dwc:verbatimCoordinates" xlink:type="simple">29°33'36.3"N, 103°20'38.0"E</named-content>, 1947 m, 15.vi.2010, sifting 33, V. Grebennikov'; 1♀: ‘CHINA Sichuan, Emei Shan, Leidongping, 2500 m, 18.VII.1996, <named-content xmlns:xlink="http://www.w3.org/1999/xlink" content-type="dwc:verbatimCoordinates" xlink:type="simple">29°32N, 103°21E</named-content> C65 / collected by A. Smetana, J. Farkač and P. Kabátek' (Paratypes in CAS, SNUC, cSme, and cAss).
                    </p></tp:treatment-sec><tp:treatment-sec sec-type="Etymology"><title>Etymology.</title><p>The specific epithet (Latin, adjective: armed with a spear) alludes to the presence of a long spine in the internal sac of the aedeagus.</p></tp:treatment-sec><tp:treatment-sec sec-type="Description"><title>Description.</title><p>Species of relatively small and somewhat variable size, without sexual size dimorphism. Body length 6.3–7.6 mm; length of forebody 2.9–3.3 mm. Habitus as in <xref ref-type="fig" rid="F2">Fig. 2E</xref>. Coloration: body brown to blackish-brown, abdominal apex indistinctly paler; legs and antennae reddish.
                    </p><p><!--PageBreak-->Head weakly oblong, approximately 1.05 times as long as broad; punctation variable, relatively fine to moderately coarse and moderately sparse to moderately dense, sparser in median dorsal portion; interstices with fine but distinct microreticulation. Eyes weakly convex and small, approximately one fourth as long as postocular region in dorsal view and composed of approximately 20 weakly defined ommatidia. Antenna 1.6–1.8 mm long.</p><p>Pronotum slender, approximately 1.35 times as long as broad and approximately 1.05 times as broad as head; punctation similar to that of head or somewhat finer; impunctate midline moderately broad; interstices without microsculpture.</p><p>Elytra short, weakly dilated posteriorly, little more than 0.50 times as long as pronotum; punctation somewhat variable, usually shallow and moderately defined. Hind wings completely reduced. Protarsi with weakly pronounced sexual dimorphism.</p><p>Abdomen with fine and rather dense punctation, that of tergite VII slightly sparser than that of anterior tergites; interstices with fine microsculpture; posterior margin of tergite VII without palisade fringe; tergite VIII without sexual dimorphism, with truncate to weakly concave posterior margin.</p><p>Male. Sternites III-VI unmodified. Sternite VII strongly transverse, symmetric, with shallow median impression posteriorly, this impression with sparse and weakly modified dark setae (<xref ref-type="fig" rid="F7">Fig. 7D</xref>). Sternite VIII moderately transverse, symmetric, with pair of small impressions posteriorly, these impressions with numerous distinctly modified, stout and dark setae; posterior margin bisinuate, i.e., the shallow posterior excision with median projection (<xref ref-type="fig" rid="F7">Fig. 7E</xref>). Sternite IX as in <xref ref-type="fig" rid="F7">Fig. 7C</xref>. Aedeagus (<xref ref-type="fig" rid="F7">Figs 7F</xref>, G) approximately 1.1 mm long; ventral process subapically strongly curved and apically acute in lateral view; apical portion of dorsal plate large, long, apically very acute, and distinctly sclerotized; basal portion of dorsal plate very short; internal sac with long and straight sclerotized spine and with additional lamellate apical structure.
                    </p><p>Female. Sternite VIII 0.9-1.0 mm long, weakly oblong, of slightly variable shape; posterior margin distinctly produced, middle weakly to distinctly convex (<xref ref-type="fig" rid="F7">Figs 7A, B</xref>). Tergite IX undivided in the middle, with long median portion, and with relatively short postero-lateral processes; tergite X much shorter than tergite IX in the middle.
                    </p></tp:treatment-sec><tp:treatment-sec sec-type="Comparative notes"><title>Comparative notes.</title><p>The similarly derived shape and chaetotaxy of the male sternite VIII (posteriorly with pair of impressions, these impressions with modified setae; posterior excision with median projection), the similarly derived morphology of the aedeagus (apical portion of dorsal plate large, apically acute, and distinctly sclerotized; basal portion of dorsal plate very short; internal sac with long sclerotized spine and apically with additional sclerite), the similar shape of the female sternite VIII, and the similarly slender pronotum suggest that, among the described species recorded from the Emei Shan, <italic><tp:taxon-name>Lathrobium hastatum</tp:taxon-name></italic> is most closely related to <italic><tp:taxon-name>Lathrobium ensigerum</tp:taxon-name></italic>. It is at once distinguished from this species by much smaller body size and by the sexual characters.
                    </p></tp:treatment-sec><tp:treatment-sec sec-type="Distribution"><title>Distribution and natural history.</title><p><italic><tp:taxon-name>Lathrobium hastatum</tp:taxon-name></italic> is probably endemic to the Emei Shan. The specimens were sifted from leaf litter at elevations between 1,800 and 2,500 m, together with <italic><tp:taxon-name>Lathrobium iunctum</tp:taxon-name></italic>, <italic><tp:taxon-name>Lathrobium coniunctum</tp:taxon-name></italic>, and/or <italic><tp:taxon-name>Lathrobium bisinuatum</tp:taxon-name></italic>. The locality where the holotype was collected is illustrated in <xref ref-type="fig" rid="F9">Fig. 9</xref>. The ovaries of one of the dissected females contained a mature egg.
                    </p><fig id="F7" position="float" orientation="portrait"><label>Figure 7.</label><caption><p><italic><tp:taxon-name>Lathrobium hastatum</tp:taxon-name></italic>. <bold>A</bold>–<bold>B</bold> female sternite VIII <bold>C</bold> male sternite IX<bold>D</bold> male sternite VII <bold>E</bold> male sternite VIII <bold>F</bold> aedeagus in lateral view <bold>G</bold> aedeagus in ventral view. Scale bars: 0.5 mm.</p></caption><graphic xmlns:xlink="http://www.w3.org/1999/xlink" xlink:href="ZooKeys-277-047-g007.jpg" position="float" orientation="portrait" xlink:type="simple"/></fig></tp:treatment-sec><tp:treatment-sec><!--Section generated to contain objects referenced in tp:taxon-treatment.--><fig id="F2" position="float" orientation="portrait"><label>Figure 2.</label><caption><p>Habitus of <italic><tp:taxon-name>Lathrobium</tp:taxon-name></italic> spp., <bold>A</bold> <italic><tp:taxon-name>Lathrobium iunctum</tp:taxon-name></italic> <bold>B</bold> <italic><tp:taxon-name>Lathrobium coniunctum</tp:taxon-name></italic> <bold>C</bold> <italic><tp:taxon-name>Lathrobium conexum</tp:taxon-name></italic> <bold>D</bold> <italic><tp:taxon-name>Lathrobium ensigerum</tp:taxon-name></italic> <bold>E</bold> <italic><tp:taxon-name>Lathrobium hastatum</tp:taxon-name></italic> <bold>F</bold> <italic><tp:taxon-name>Lathrobium bisinuatum</tp:taxon-name></italic>. Scale bars: <bold>A–C</bold> 1.5 mm; <bold>D</bold> 2.0 mm; <bold>E–F</bold> 1.0 mm.</p></caption><graphic xmlns:xlink="http://www.w3.org/1999/xlink" xlink:href="ZooKeys-277-047-g002.jpg" position="float" orientation="portrait" xlink:type="simple"/></fig><fig id="F9" position="float" orientation="portrait"><label>Figures 9–12.</label><caption><p>Collecting sites on the Emei Shan. <bold>9</bold> type localities of <italic><tp:taxon-name>Lathrobium iunctum</tp:taxon-name></italic> and <italic><tp:taxon-name>Lathrobium hastatum</tp:taxon-name></italic> (2,000–2,300 m) <bold>10</bold> site where <italic><tp:taxon-name>Lathrobium coniunctum</tp:taxon-name></italic> was collected (1,700–1,900 m) <bold>11</bold> type locality of <italic><tp:taxon-name>Lathrobium conexum</tp:taxon-name></italic> (1,100 m) <bold>12</bold> site where <italic><tp:taxon-name>Lathrobium bisinuatum</tp:taxon-name></italic> was collected (2,800–3,000 m).</p></caption><graphic xmlns:xlink="http://www.w3.org/1999/xlink" xlink:href="ZooKeys-277-047-g009.jpg" position="float" orientation="portrait" xlink:type="simple"/></fig></tp:treatment-sec></tp:taxon-treatment>
