# Supplementary material for: On the Lathrobium fauna of the Emei Shan, Sichuan, China (Coleoptera, Staphylinidae, Paederinae)
Source: Zookeys. 2013 Mar 15;(277):47–67. doi: 10.3897/zookeys.277.4671 (PMC3677372; doi:10.3897/zookeys.277.4671)
Supplement: XML Treatment for Lathrobium bisinuatum [file zookeys.277.4671-treatment6.xml]

<!DOCTYPE tp:taxon-treatment
  PUBLIC "-//TaxonX//DTD Taxonomic Treatment Publishing DTD v0 20100105//EN" "tax-treatment-NSO.dtd">
<tp:taxon-treatment xmlns:tp="http://www.plazi.org/taxpub"><tp:treatment-meta><mixed-citation publication-type="journal"><person-group><name><surname>Assing</surname><given-names>Volker</given-names></name><name><surname>Peng</surname><given-names>Zhong</given-names></name><name><surname>Zhao</surname><given-names>Mei-Jun</given-names></name></person-group><article-title>On the 
                    <bold><italic>Lathrobium</italic></bold> fauna of the Emei Shan, Sichuan, China (Coleoptera, Staphylinidae, Paederinae)
                </article-title><source>Zookeys</source><day>15</day><month>3</month><year>2013</year><volume>2013</volume><issue>277</issue><fpage>47</fpage><lpage>67</lpage><pub-id pub-id-type="doi">10.3897/zookeys.277.4671</pub-id></mixed-citation></tp:treatment-meta><tp:nomenclature><tp:taxon-name>
                        <tp:taxon-name-part taxon-name-part-type="genus">Lathrobium</tp:taxon-name-part>
                        <tp:taxon-name-part taxon-name-part-type="species">bisinuatum</tp:taxon-name-part>
                    <object-id xmlns:xlink="http://www.w3.org/1999/xlink" xlink:type="simple">urn:lsid:zoobank.org:act:009D2260-3423-4A80-89D7-652DA78EB784</object-id>
								<object-id xmlns:xlink="http://www.w3.org/1999/xlink" xlink:type="simple">http://species-id.net/wiki/Lathrobium_bisinuatum</object-id>
								</tp:taxon-name><tp:taxon-authority>Assing &amp; Peng</tp:taxon-authority><tp:taxon-status xmlns:xlink="http://www.w3.org/1999/xlink" xlink:type="simple">sp. n.</tp:taxon-status><xref ref-type="fig" rid="F2">Figs 2F</xref><xref ref-type="fig" rid="F8">8</xref><xref ref-type="fig" rid="F9">12</xref></tp:nomenclature><tp:treatment-sec sec-type="Type material"><title>Type material.</title><p>Holotype ♂: ‘CHINA: Sichuan Prov., Emeishan City, Mt. Emeishan, <named-content xmlns:xlink="http://www.w3.org/1999/xlink" content-type="dwc:verbatimCoordinates" xlink:type="simple">29°31'N, 103°20'E</named-content>, 28.vii.2009, alt. 3,000 m, He &amp; Tang leg. / Holotypus ♂ <italic><tp:taxon-name>Lathrobium bisinuatum</tp:taxon-name></italic> sp. n., det. Assing &amp; Peng 2012' (SNUC). Paratypes: 5♀♀: same data as holotype; 1♂, 3♀♀: same data, but ‘17.vii.2009, alt. 3,000 m, Li-Zhen Li leg.'; 2♂♂, 3♀♀: same data, but ‘<named-content xmlns:xlink="http://www.w3.org/1999/xlink" content-type="dwc:verbatimCoordinates" xlink:type="simple">29°32'N, 103°20'E</named-content>, 18.vii.2012, alt. 2,500–2,600 m, Dai, Peng &amp; Yin leg.'; 9♂♂, 5♀♀: same data, but ‘19.vii.2012, alt. 2,800–3,000 m, Dai, Peng &amp; Yin leg.'; 4♂♂, 1♀: same data, but ‘20.vii.2012, alt. 2,800–3,000 m, Dai, Peng &amp; Yin leg.'; 1♂, 1♀: ‘P. R. CHINA, Sichuan, EmeiShan, <named-content xmlns:xlink="http://www.w3.org/1999/xlink" content-type="dwc:verbatimCoordinates" xlink:type="simple">29°31'36.8"N, 103°19'52.1"E</named-content>, 15.vi.2010, 2926 m, sifting 30, V. Grebennikov'; 4♀♀: ‘P. R. CHINA, Sichuan, Emei Shan, <named-content xmlns:xlink="http://www.w3.org/1999/xlink" content-type="dwc:verbatimCoordinates" xlink:type="simple">29°33.6'N, 103°20.6'E</named-content>, 27.vi.–5.vii.2009, 1800–2400 m, siftings 11-17, V. Grebennikov'; 3♀♀: ‘P. R. CHINA, Sichuan, EmeiShan, <named-content xmlns:xlink="http://www.w3.org/1999/xlink" content-type="dwc:verbatimCoordinates" xlink:type="simple">29°30'46.5"N, 103°19'47.0"E</named-content>, 14.vi.2010, 3035 m, sifting 28, V. Grebennikov'; 3♂♂, 3♀♀: ‘CHINA Sichuan, Emei Shan, Leidongping, 2500 m, 18.VII.1996, <named-content xmlns:xlink="http://www.w3.org/1999/xlink" content-type="dwc:verbatimCoordinates" xlink:type="simple">29°32N, 103°21E</named-content> C65 / collected by A. Smetana, J. Farkač and P. Kabátek' (Paratypes in CAS, SNUC, cSme, and cAss).
                    </p></tp:treatment-sec><tp:treatment-sec sec-type="Etymology"><title>Etymology.</title><p>The specific epithet (Latin, adjective) alludes to the bisinuate posterior margin and the bisinuate dorsal plate (lateral view) of the aedeagus.</p></tp:treatment-sec><tp:treatment-sec sec-type="Description"><title>Description.</title><p>Small species without sexual size dimorphism. Body length 5.2–6.5 mm; length of forebody 2.6–2.8 mm. Habitus as in <xref ref-type="fig" rid="F2">Fig. 2F</xref>. Coloration: body dark-brown to blackish-brown, abdominal apex indistinctly paler; legs and antennae reddish. Pronotum moderately slender, 1.21–1.26 times as long as broad. Posterior margin of tergite VIII truncate to weakly convex in both sexes. Other external characters as in <italic><tp:taxon-name>Lathrobium hastatum</tp:taxon-name></italic>.
                    </p><p>Male. Sternites III-VI unmodified. Sternite VII strongly transverse, symmetric, with shallow median impression posteriorly, this impression with sparse and unmodified pubescence; posterior margin weakly and broadly concave (<xref ref-type="fig" rid="F8">Fig. 8D</xref>). Sternite VIII moderately transverse, symmetric, shallowly impressed along the middle, this impression posteriorly with cluster of dense modified black setae on either side of middle; posterior excision very shallow, posterior margin on either side of this impression weakly concave (<xref ref-type="fig" rid="F8">Fig. 8E</xref>). Sternite IX as in <xref ref-type="fig" rid="F8">Fig. 8F</xref>. Aedeagus (<xref ref-type="fig" rid="F8">Figs 8G, H</xref>) 0.9-1.0 mm long; ventral process laterally compressed, rather short, subapically curved, and apically acute; apical portion of dorsal plate of conspicuous shape, very long and slender, bisinuate in lateral view, and considerably projecting beyond apex of ventral process apically; basal portion of dorsal plate very short; internal sac with small and weakly sclerotized basal sclerite and with additional, semi-transparent apical sclerite.
                    </p><p>Female. Sternite VIII 0.8–0.9 mm long, weakly oblong, posterior margin distinctly produced in the middle, apex of this projection truncate to weakly convex (<xref ref-type="fig" rid="F8">Fig. 8B</xref>). Tergite IX undivided in the middle, with long median portion, and with relatively short postero-lateral processes; tergite X much shorter than tergite IX in the middle (<xref ref-type="fig" rid="F8">Fig. 8C</xref>).
                    </p><!--PageBreak--></tp:treatment-sec><tp:treatment-sec sec-type="Comparative notes"><title>Comparative notes.</title><p>Among the <italic><tp:taxon-name>Lathrobium</tp:taxon-name></italic> species known from the Emei Shan, <italic><tp:taxon-name>Lathrobium bisinuatum</tp:taxon-name></italic> is most closely related to the species pair <italic><tp:taxon-name>Lathrobium ensigerum</tp:taxon-name></italic> + <italic><tp:taxon-name>Lathrobium hastatum</tp:taxon-name></italic>, a conclusion supported particularly by the structure of the aedeagus (presence of an apical internal sclerite; strongly developed apical portion and reduced basal portion of the dorsal plate) and additionally by the similar female secondary sexual characters (shape of sternite VIII; relative length and shapes of tergites IX and X), the somewhat similar shape and chaetotaxy of the male sternite VIII (posteriorly with shallow excision and with clusters of modified black setae), and the similar external characters. In external characters, <italic><tp:taxon-name>Lathrobium bisinuatum</tp:taxon-name></italic> is most similar to <italic><tp:taxon-name>Lathrobium hastatum</tp:taxon-name></italic>, from which it is distinguished by smaller size, darker average coloration, the less slender pronotum, as well as by the male sexual characters.
                    </p></tp:treatment-sec><tp:treatment-sec sec-type="Distribution"><title>Distribution and natural history.</title><p>Like the other species described above, <italic><tp:taxon-name>Lathrobium bisinuatum</tp:taxon-name></italic> is probably endemic to the Emei Shan, where it was found primarily at high altitudes (2,500–3,000 m). In one locality at 2,500 m, <italic><tp:taxon-name>Lathrobium bisinuatum</tp:taxon-name></italic> was found together <!--PageBreak-->with <italic><tp:taxon-name>Lathrobium iunctum</tp:taxon-name></italic> and <italic><tp:taxon-name>Lathrobium hastatum</tp:taxon-name></italic>. Four females were collected somewhere between 1,800–2,400 m; they have the same label data as specimens of <italic><tp:taxon-name>Lathrobium iunctum</tp:taxon-name></italic>, <italic><tp:taxon-name>Lathrobium coniunctum</tp:taxon-name></italic>, and/or <italic><tp:taxon-name>Lathrobium hastatum</tp:taxon-name></italic>, suggesting that they were collected syntopically. Some of the specimens were sifted from rhododendron litter and humus in a rhododendron forest on a west slope near the mountain summit at an altitude of 2,800–3,035 m (<xref ref-type="fig" rid="F9">Fig. 12</xref>).
                    </p><fig id="F8" position="float" orientation="portrait"><label>Figure 8.</label><caption><p><italic><tp:taxon-name>Lathrobium bisinuatum</tp:taxon-name></italic>. <bold>A</bold> female tergite VIII <bold>B</bold> female sternite VIII <bold>C</bold> female tergites IX–X. <bold>D</bold> male sternite VII <bold>E</bold> male sternite VIII <bold>F</bold> male sternite IX <bold>G</bold> aedeagus in lateral view <bold>H</bold> aedeagus in ventral view. Scale bars: 0.5 mm.</p></caption><graphic xmlns:xlink="http://www.w3.org/1999/xlink" xlink:href="ZooKeys-277-047-g008.jpg" position="float" orientation="portrait" xlink:type="simple"/></fig><fig id="F9" position="float" orientation="portrait"><label>Figures 9–12.</label><caption><p>Collecting sites on the Emei Shan. <bold>9</bold> type localities of <italic><tp:taxon-name>Lathrobium iunctum</tp:taxon-name></italic> and <italic><tp:taxon-name>Lathrobium hastatum</tp:taxon-name></italic> (2,000–2,300 m) <bold>10</bold> site where <italic><tp:taxon-name>Lathrobium coniunctum</tp:taxon-name></italic> was collected (1,700–1,900 m) <bold>11</bold> type locality of <italic><tp:taxon-name>Lathrobium conexum</tp:taxon-name></italic> (1,100 m) <bold>12</bold> site where <italic><tp:taxon-name>Lathrobium bisinuatum</tp:taxon-name></italic> was collected (2,800–3,000 m).</p></caption><graphic xmlns:xlink="http://www.w3.org/1999/xlink" xlink:href="ZooKeys-277-047-g009.jpg" position="float" orientation="portrait" xlink:type="simple"/></fig></tp:treatment-sec><tp:treatment-sec><!--Section generated to contain objects referenced in tp:taxon-treatment.--><fig id="F2" position="float" orientation="portrait"><label>Figure 2.</label><caption><p>Habitus of <italic><tp:taxon-name>Lathrobium</tp:taxon-name></italic> spp., <bold>A</bold> <italic><tp:taxon-name>Lathrobium iunctum</tp:taxon-name></italic> <bold>B</bold> <italic><tp:taxon-name>Lathrobium coniunctum</tp:taxon-name></italic> <bold>C</bold> <italic><tp:taxon-name>Lathrobium conexum</tp:taxon-name></italic> <bold>D</bold> <italic><tp:taxon-name>Lathrobium ensigerum</tp:taxon-name></italic> <bold>E</bold> <italic><tp:taxon-name>Lathrobium hastatum</tp:taxon-name></italic> <bold>F</bold> <italic><tp:taxon-name>Lathrobium bisinuatum</tp:taxon-name></italic>. Scale bars: <bold>A–C</bold> 1.5 mm; <bold>D</bold> 2.0 mm; <bold>E–F</bold> 1.0 mm.</p></caption><graphic xmlns:xlink="http://www.w3.org/1999/xlink" xlink:href="ZooKeys-277-047-g002.jpg" position="float" orientation="portrait" xlink:type="simple"/></fig></tp:treatment-sec></tp:taxon-treatment>
